# Supplementary material for: Effects of chronic exposure to thiamethoxam on larvae of the hoverfly Eristalis tenax (Diptera, Syrphidae)
Source: PeerJ. 2018 Jan 17;6:e4258. doi: 10.7717/peerj.4258 (PMC5775755; doi:10.7717/peerj.4258)
Supplement: Supplemental Information 2 [file peerj-06-4258-s002.xlsx]

## Sheet: Sheet1
Rep	Treatment	Time	FIL	Weight (g)
0/1_1	0	1	0	0.031
0/1_1	0	2	0	0.18
0/1_1	0	3	0	0.323
0/1_1	0	4	0	0.389
0/2_1	0	1	0	0.029
0/2_1	0	2	0	0.142
0/2_1	0	3	0	0.291
0/2_1	0	4	0	0.35
0/3_1	0	1	1	0.026
0/3_1	0	2	1	0.101
0/3_1	0	3	1	0.247
0/3_1	0	4	1	0.315
0/4_1	0	1	0	0.023
0/4_1	0	2	0	0.135
0/4_1	0	3	0	0.301
0/4_1	0	4	0	0.35
0/5_1	0	1	1	0.023
0/5_1	0	2	1	0.115
0/5_1	0	3	1	0.287
0/5_1	0	4	1	0.361
0/6_1	0	1	0	0.024
0/6_1	0	2	0	0.12
0/6_1	0	3	0	0.26
0/6_1	0	4	0	0.364
0/7_1	0	1	0	0.029
0/7_1	0	2	0	0.152
0/7_1	0	3	0	0.311
0/7_1	0	4	0	0.393
0/8_1	0	1	0	0.025
0/8_1	0	2	0	0.159
0/8_1	0	3	0	0.331
0/8_1	0	4	0	0.373
0/9_1	0	1	1	0.029
0/10_1	0	1	0	0.022
0/10_1	0	2	0	0.054
0/10_1	0	3	0	0.221
0/10_1	0	4	0	0.336
0/1_2	0	1	0	0.04
0/1_2	0	2	0	0.151
0/1_2	0	3	0	0.2883
0/1_2	0	4	0	0.342
0/2_2	0	1	0	0.034
0/2_2	0	2	0	0.123
0/2_2	0	3	0	0.254
0/2_2	0	4	0	0.302
0/3_2	0	1	0	0.037
0/3_2	0	2	0	0.132
0/3_2	0	3	0	0.271
0/3_2	0	4	0	0.321
0/4_2	0	1	0	0.043
0/4_2	0	2	0	0.139
0/4_2	0	3	0	0.266
0/4_2	0	4	0	0.294
0/5_2	0	1	0	0.035
0/5_2	0	2	0	0.145
0/5_2	0	3	0	0.275
0/5_2	0	4	0	0.351
0/6_2	0	1	0	0.035
0/6_2	0	2	0	0.147
0/6_2	0	3	0	0.28
0/6_2	0	4	0	0.33
0/7_2	0	1	0	0.043
0/7_2	0	2	0	0.142
0/7_2	0	3	0	0.29
0/7_2	0	4	0	0.324
0/8_2	0	1	0	0.039
0/8_2	0	2	0	0.16
0/8_2	0	3	0	0.308
0/8_2	0	4	0	0.341
0/9_2	0	1	0	0.033
0/9_2	0	2	0	0.123
0/9_2	0	3	0	0.299
0/9_2	0	4	0	0.335
0/10_2	0	1	0	0.039
0/10_2	0	2	0	0.169
0/10_2	0	3	0	0.294
0/10_2	0	4	0	0.365
0/1_3	0	1	0	0.0364
0/1_3	0	2	0	0.107
0/1_3	0	3	0	0.3102
0/2_3	0	1	0	0.0262
0/2_3	0	2	0	0.0773
0/2_3	0	3	0	0.2582
0/2_3	0	4	0	0.341
0/3_3	0	1	0	0.0327
0/3_3	0	2	0	0.1328
0/3_3	0	3	0	0.3222
0/4_3	0	1	0	0.0318
0/4_3	0	2	0	0.106
0/4_3	0	3	0	0.2913
0/5_3	0	1	0	0.0307
0/5_3	0	2	0	0.0928
0/5_3	0	3	0	0.2878
0/5_3	0	4	0	0.2987
0/6_3	0	1	0	0.033
0/6_3	0	2	0	0.0927
0/6_3	0	3	0	0.2757
0/7_3	0	1	0	0.0325
0/7_3	0	2	0	0.101
0/7_3	0	3	0	0.2929
0/8_3	0	1	0	0.0332
0/8_3	0	2	0	0.0937
0/8_3	0	3	0	0.2831
0/9_3	0	1	0	0.0258
0/9_3	0	2	0	0.0928
0/9_3	0	3	0	0.2756
0/10_3	0	1	0	0.0302
0/10_3	0	2	0	0.0988
0/10_3	0	3	0	0.2801
0/1_4	0	1	0	0.0209
0/1_4	0	2	0	0.0322
0/1_4	0	3	0	0.1613
0/1_4	0	4	0	0.294
0/2_4	0	1	0	0.0188
0/2_4	0	2	0	0.0384
0/2_4	0	3	0	0.1842
0/2_4	0	4	0	0.262
0/3_4	0	1	0	0.0192
0/3_4	0	2	0	0.0339
0/3_4	0	3	0	0.185
0/3_4	0	4	0	0.313
0/4_4	0	1	0	0.0211
0/4_4	0	2	0	0.0351
0/4_4	0	3	0	0.1598
0/4_4	0	4	0	0.273
0/5_4	0	1	0	0.0197
0/5_4	0	2	0	0.0363
0/5_4	0	3	0	0.1818
0/5_4	0	4	0	0.282
0/6_4	0	1	0	0.0269
0/6_4	0	2	0	0.0528
0/6_4	0	3	0	0.2038
0/6_4	0	4	0	0.318
0/7_4	0	1	0	0.0221
0/7_4	0	2	0	0.0439
0/7_4	0	3	0	0.1772
0/7_4	0	4	0	0.275
0/8_4	0	1	1	0.0227
0/9_4	0	1	0	0.0216
0/9_4	0	2	0	0.0456
0/9_4	0	3	0	0.2037
0/9_4	0	4	0	0.318
0/10_4	0	1	0	0.0155
0/10_4	0	2	0	0.0361
5/1_1	5	1	1	0.033
5/2_1	5	1	0	0.027
5/3_1	5	1	1	0.028
5/4_1	5	1	0	0.026
5/4_1	5	2	0	0.132
5/4_1	5	3	0	0.313
5/4_1	5	4	0	0.383
5/5_1	5	1	0	0.028
5/6_1	5	1	0	0.028
5/6_1	5	2	0	0.154
5/6_1	5	3	0	0.327
5/6_1	5	4	0	0.372
5/7_1	5	1	0	0.025
5/7_1	5	2	0	0.144
5/7_1	5	3	0	0.31
5/7_1	5	4	0	0.368
5/8_1	5	1	0	0.03
5/8_1	5	2	0	0.204
5/8_1	5	3	0	0.333
5/8_1	5	4	0	0.396
5/9_1	5	1	0	0.029
5/9_1	5	2	0	0.1
5/9_1	5	3	0	0.267
5/9_1	5	4	0	0.34
5/10_1	5	1	0	0.023
5/10_1	5	2	0	0.141
5/10_1	5	3	0	0.341
5/10_1	5	4	0	0.389
5/1_2	5	1	0	0.039
5/1_2	5	2	0	0.139
5/1_2	5	3	0	0.285
5/1_2	5	4	0	0.312
5/2_2	5	1	0	0.032
5/2_2	5	2	0	0.14
5/2_2	5	3	0	0.285
5/2_2	5	4	0	0.344
5/3_2	5	1	0	0.042
5/3_2	5	2	0	0.147
5/3_2	5	3	0	0.286
5/3_2	5	4	0	0.355
5/4_2	5	1	0	0.033
5/4_2	5	2	0	0.13
5/4_2	5	3	0	0.263
5/4_2	5	4	0	0.328
5/5_2	5	1	0	0.032
5/5_2	5	2	0	0.147
5/5_2	5	3	0	0.283
5/5_2	5	4	0	0.374
5/6_2	5	1	0	0.044
5/6_2	5	2	0	0.157
5/6_2	5	3	0	0.321
5/6_2	5	4	0	0.35
5/7_2	5	1	0	0.04
5/7_2	5	2	0	0.15
5/7_2	5	3	0	0.283
5/7_2	5	4	0	0.363
5/8_2	5	1	0	0.031
5/8_2	5	2	0	0.126
5/8_2	5	3	0	0.254
5/8_2	5	4	0	0.323
5/9_2	5	1	0	0.035
5/9_2	5	2	0	0.137
5/9_2	5	3	0	0.281
5/9_2	5	4	0	0.334
5/10_2	5	1	1	0.04
5/1_3	5	1	0	0.0321
5/1_3	5	2	0	0.0883
5/1_3	5	3	0	0.252
5/2_3	5	1	0	0.0268
5/2_3	5	2	0	0.0822
5/2_3	5	3	0	0.2688
5/2_3	5	4	0	0.33
5/3_3	5	1	0	0.0355
5/3_3	5	2	0	0.0113
5/3_3	5	3	0	0.2961
5/4_3	5	1	0	0.0323
5/4_3	5	2	0	0.0859
5/4_3	5	3	0	0.2789
5/4_3	5	4	0	0.309
5/5_3	5	1	0	0.027
5/5_3	5	2	0	0.0805
5/5_3	5	3	0	0.2562
5/5_3	5	4	0	0.297
5/6_3	5	1	0	0.0364
5/6_3	5	2	0	0.1037
5/6_3	5	3	0	0.2855
5/7_3	5	1	0	0.0296
5/7_3	5	2	0	0.1049
5/7_3	5	3	0	0.296
5/8_3	5	1	0	0.0287
5/8_3	5	2	0	0.0947
5/8_3	5	3	0	0.281
5/9_3	5	1	0	0.0258
5/9_3	5	2	0	0.0746
5/9_3	5	3	0	0.2788
5/9_3	5	4	0	0.298
5/10_3	5	1	0	0.0253
5/10_3	5	2	0	0.0856
5/10_3	5	3	0	0.287
5/10_3	5	4	0	0.287
5/1_4	5	1	1	0.0158
5/1_4	5	2	1	0.0365
5/2_4	5	1	0	0.0227
5/2_4	5	2	0	0.0362
5/2_4	5	3	0	0.1831
5/2_4	5	4	0	0.2843
5/3_4	5	1	0	0.0216
5/3_4	5	2	0	0.0344
5/3_4	5	3	0	0.1638
5/3_4	5	4	0	0.277
5/4_4	5	1	0	0.02
5/4_4	5	2	0	0.0362
5/4_4	5	3	0	0.1731
5/4_4	5	4	0	0.267
5/5_4	5	1	0	0.0224
5/5_4	5	2	0	0.0477
5/5_4	5	3	0	0.1876
5/5_4	5	4	0	0.256
5/6_4	5	1	0	0.0203
5/6_4	5	2	0	0.0371
5/6_4	5	3	0	0.1736
5/6_4	5	4	0	0.294
5/7_4	5	1	0	0.0189
5/7_4	5	2	0	0.041
5/7_4	5	3	0	0.1763
5/7_4	5	4	0	0.277
5/8_4	5	1	0	0.0242
5/8_4	5	2	0	0.0463
5/8_4	5	3	0	0.1975
5/8_4	5	4	0	0.287
5/9_4	5	1	0	0.0221
5/9_4	5	2	0	0.0398
5/9_4	5	3	0	0.1834
5/9_4	5	4	0	0.289
5/10_4	5	1	0	0.0185
5/10_4	5	2	0	0.0324
5/10_4	5	3	0	0.1583
5/10_4	5	4	0	0.32
15/1_1	15	1	0	0.025
15/1_1	15	2	0	0.12
15/1_1	15	3	0	0.287
15/1_1	15	4	0	0.361
15/2_1	15	1	0	0.018
15/2_1	15	2	0	0.12
15/2_1	15	3	0	0.293
15/2_1	15	4	0	0.364
15/3_1	15	1	0	0.029
15/3_1	15	2	0	0.186
15/3_1	15	3	0	0.339
15/3_1	15	4	0	0.373
15/4_1	15	1	1	0.026
15/5_1	15	1	0	0.029
15/5_1	15	2	0	0.195
15/5_1	15	3	0	0.339
15/5_1	15	4	0	0.392
15/6_1	15	1	0	0.025
15/6_1	15	2	0	0.134
15/6_1	15	3	0	0.332
15/6_1	15	4	0	0.372
15/7_1	15	1	0	0.03
15/8_1	15	1	0	0.024
15/8_1	15	2	0	0.149
15/8_1	15	3	0	0.32
15/8_1	15	4	0	0.388
15/9_1	15	1	0	0.032
15/9_1	15	2	0	0.184
15/9_1	15	3	0	0.301
15/9_1	15	4	0	0.358
15/10_1	15	1	0	0.02
15/10_1	15	2	0	0.13
15/10_1	15	3	0	0.305
15/10_1	15	4	0	0.381
15/1_2	15	1	1	0.037
15/2_2	15	1	0	0.033
15/2_2	15	2	0	0.122
15/2_2	15	3	0	0.27
15/2_2	15	4	0	0.334
15/3_2	15	1	0	0.034
15/3_2	15	2	0	0.139
15/3_2	15	3	0	0.297
15/3_2	15	4	0	0.344
15/4_2	15	1	0	0.031
15/4_2	15	2	0	0.125
15/4_2	15	3	0	0.243
15/4_2	15	4	0	0.298
15/5_2	15	1	0	0.033
15/5_2	15	2	0	0.141
15/5_2	15	3	0	0.271
15/5_2	15	4	0	0.321
15/6_2	15	1	0	0.035
15/6_2	15	2	0	0.131
15/6_2	15	3	0	0.273
15/6_2	15	4	0	0.321
15/7_2	15	1	0	0.037
15/7_2	15	2	0	0.144
15/7_2	15	3	0	0.282
15/7_2	15	4	0	0.31
15/8_2	15	1	0	0.039
15/8_2	15	2	0	0.153
15/8_2	15	3	0	0.278
15/8_2	15	4	0	0.298
15/9_2	15	1	0	0.038
15/9_2	15	2	0	0.161
15/9_2	15	3	0	0.266
15/9_2	15	4	0	0.282
15/10_2	15	1	0	0.033
15/10_2	15	2	0	0.157
15/10_2	15	3	0	0.297
15/10_2	15	4	0	0.319
15/1_3	15	1	0	0.0287
15/1_3	15	2	0	0.0699
15/1_3	15	3	0	0.2675
15/1_3	15	4	0	0.25
15/2_3	15	1	1	0.029
15/3_3	15	1	0	0.0318
15/3_3	15	2	0	0.0875
15/3_3	15	3	0	0.291
15/3_3	15	4	0	0.303
15/4_3	15	1	1	0.0418
15/5_3	15	1	0	0.032
15/5_3	15	2	0	0.1001
15/5_3	15	3	0	0.2773
15/6_3	15	1	0	0.036
15/6_3	15	2	0	0.0681
15/6_3	15	3	0	0.2089
15/6_3	15	4	0	0.348
15/7_3	15	1	0	0.0281
15/7_3	15	2	0	0.0791
15/7_3	15	3	0	0.2447
15/7_3	15	4	0	0.294
15/8_3	15	1	0	0.0313
15/8_3	15	2	0	0.0945
15/8_3	15	3	0	0.2845
15/9_3	15	1	1	0.033
15/10_3	15	1	0	0.0302
15/10_3	15	2	0	0.083
15/10_3	15	3	0	0.2831
15/1_4	15	1	0	0.0201
15/1_4	15	2	0	0.0316
15/1_4	15	3	0	0.1413
15/1_4	15	4	0	0.275
15/2_4	15	1	0	0.0201
15/2_4	15	2	0	0.0345
15/2_4	15	3	0	0.1818
15/2_4	15	4	0	0.318
15/3_4	15	1	0	0.0194
15/3_4	15	2	0	0.0362
15/3_4	15	3	0	0.1638
15/3_4	15	4	0	0.277
15/4_4	15	1	0	0.0228
15/4_4	15	2	0	0.0185
15/4_4	15	3	0	0.182
15/5_4	15	1	1	0.018
15/5_4	15	2	1	0.0293
15/5_4	15	3	1	0.1416
15/6_4	15	1	0	0.0196
15/6_4	15	2	0	0.0319
15/6_4	15	3	0	0.1776
15/6_4	15	4	0	0.316
15/7_4	15	1	0	0.0196
15/8_4	15	1	1	0.0255
15/8_4	15	2	1	0.0406
15/8_4	15	3	1	0.2178
15/8_4	15	4	1	0.307
15/9_4	15	1	0	0.0219
15/9_4	15	2	0	0.0395
15/9_4	15	3	0	0.1866
15/9_4	15	4	0	0.282
15/10_4	15	1	0	0.0159
15/10_4	15	2	0	0.0315
15/10_4	15	3	0	0.1698
15/10_4	15	4	0	0.266
50/1_1	50	1	0	0.025
50/1_1	50	2	0	0.11
50/1_1	50	3	0	0.289
50/1_1	50	4	0	0.37
50/2_1	50	1	0	0.023
50/3_1	50	1	0	0.031
50/3_1	50	2	0	0.182
50/3_1	50	3	0	0.307
50/3_1	50	4	0	0.36
50/4_1	50	1	0	0.027
50/4_1	50	2	0	0.157
50/4_1	50	3	0	0.329
50/4_1	50	4	0	0.398
50/5_1	50	1	1	0.027
50/5_1	50	2	1	0.179
50/5_1	50	3	1	0.31
50/5_1	50	4	1	0.348
50/6_1	50	1	0	0.028
50/6_1	50	2	0	0.125
50/6_1	50	3	0	0.301
50/6_1	50	4	0	0.362
50/7_1	50	1	0	0.024
50/7_1	50	2	0	0.166
50/7_1	50	3	0	0.316
50/7_1	50	4	0	0.369
50/8_1	50	1	0	0.027
50/8_1	50	2	0	0.172
50/8_1	50	3	0	0.332
50/8_1	50	4	0	0.4
50/9_1	50	1	0	0.034
50/9_1	50	2	0	0.19
50/9_1	50	3	0	0.307
50/9_1	50	4	0	0.399
50/10_1	50	1	0	0.022
50/10_1	50	2	0	0.142
50/10_1	50	3	0	0.304
50/10_1	50	4	0	0.376
50/1_2	50	1	0	0.04
50/1_2	50	2	0	0.137
50/1_2	50	3	0	0.254
50/1_2	50	4	0	0.279
50/2_2	50	1	0	0.033
50/2_2	50	2	0	0.148
50/2_2	50	3	0	0.281
50/2_2	50	4	0	0.329
50/3_2	50	1	0	0.035
50/3_2	50	2	0	0.15
50/3_2	50	3	0	0.298
50/3_2	50	4	0	0.314
50/4_2	50	1	0	0.031
50/4_2	50	2	0	0.148
50/4_2	50	3	0	0.29
50/4_2	50	4	0	0.327
50/5_2	50	1	0	0.036
50/5_2	50	2	0	0.158
50/5_2	50	3	0	0.289
50/5_2	50	4	0	0.305
50/6_2	50	1	0	0.033
50/7_2	50	1	0	0.035
50/7_2	50	2	0	0.175
50/7_2	50	3	0	0.286
50/7_2	50	4	0	0.351
50/8_2	50	1	0	0.03
50/8_2	50	2	0	0.135
50/8_2	50	3	0	0.291
50/8_2	50	4	0	0.332
50/9_2	50	1	0	0.033
50/9_2	50	2	0	0.142
50/9_2	50	3	0	0.295
50/9_2	50	4	0	0.346
50/10_2	50	1	0	0.037
50/10_2	50	2	0	0.161
50/10_2	50	3	0	0.29
50/10_2	50	4	0	0.329
50/1_3	50	1	0	0.036
50/1_3	50	2	0	0.119
50/1_3	50	3	0	0.3051
50/2_3	50	1	1	0.0267
50/2_3	50	2	1	0.0467
50/3_3	50	1	0	0.0315
50/3_3	50	2	0	0.0957
50/3_3	50	3	0	0.2697
50/4_3	50	1	0	0.0318
50/4_3	50	2	0	0.0902
50/4_3	50	3	0	0.2809
50/5_3	50	1	1	0.0367
50/6_3	50	1	0	0.0253
50/6_3	50	2	0	0.0886
50/6_3	50	3	0	0.2483
50/7_3	50	1	0	0.03
50/7_3	50	2	0	0.0887
50/7_3	50	3	0	0.2789
50/8_3	50	1	0	0.0332
50/8_3	50	2	0	0.0923
50/8_3	50	3	0	0.2685
50/8_3	50	4	0	0.324
50/9_3	50	1	1	0.0278
50/10_3	50	1	0	0.0347
50/10_3	50	2	0	0.1023
50/10_3	50	3	0	0.277
50/10_3	50	4	0	0.283
50/1_4	50	1	1	0.0225
50/2_4	50	1	0	0.023
50/2_4	50	2	0	0.0411
50/2_4	50	3	0	0.2134
50/2_4	50	4	0	0.281
50/3_4	50	1	0	0.024
50/3_4	50	2	0	0.0398
50/3_4	50	3	0	0.181
50/3_4	50	4	0	0.267
50/4_4	50	1	0	0.0186
50/4_4	50	2	0	0.0359
50/4_4	50	3	0	0.1769
50/4_4	50	4	0	0.289
50/5_4	50	1	0	0.0189
50/5_4	50	2	0	0.0368
50/5_4	50	3	0	0.1639
50/5_4	50	4	0	0.242
50/6_4	50	1	0	0.0226
50/6_4	50	2	0	0.0413
50/7_4	50	1	0	0.0257
50/7_4	50	2	0	0.0369
50/7_4	50	3	0	0.1886
50/7_4	50	4	0	0.28
50/8_4	50	1	0	0.0229
50/8_4	50	2	0	0.0358
50/8_4	50	3	0	0.1985
50/8_4	50	4	0	0.306
50/9_4	50	1	0	0.0211
50/9_4	50	2	0	0.0467
50/9_4	50	3	0	0.1982
50/9_4	50	4	0	0.273
50/10_4	50	1	0	0.03
50/10_4	50	2	0	0.0452
50/10_4	50	3	0	0.19
50/10_4	50	4	0	0.326
100/1_1	100	1	1	0.024
100/2_1	100	1	0	0.027
100/2_1	100	2	0	0.154
100/2_1	100	3	0	0.295
100/2_1	100	4	0	0.353
100/3_1	100	1	0	0.025
100/3_1	100	2	0	0.17
100/3_1	100	3	0	0.296
100/3_1	100	4	0	0.361
100/4_1	100	1	0	0.027
100/4_1	100	2	0	0.183
100/4_1	100	3	0	0.297
100/4_1	100	4	0	0.345
100/5_1	100	1	1	0.029
100/6_1	100	1	0	0.029
100/7_1	100	1	0	0.03
100/7_1	100	2	0	0.163
100/7_1	100	3	0	0.303
100/7_1	100	4	0	0.372
100/8_1	100	1	0	0.031
100/8_1	100	2	0	0.17
100/8_1	100	3	0	0.331
100/8_1	100	4	0	0.389
100/9_1	100	1	0	0.03
100/9_1	100	2	0	0.202
100/9_1	100	3	0	0.35
100/9_1	100	4	0	0.4
100/10_1	100	1	1	0.027
100/10_1	100	2	1	0.152
100/10_1	100	3	1	0.322
100/10_1	100	4	1	0.401
100/1_2	100	1	0	0.037
100/1_2	100	2	0	0.095
100/1_2	100	3	0	0.246
100/1_2	100	4	0	0.319
100/2_2	100	1	0	0.042
100/2_2	100	2	0	0.156
100/2_2	100	3	0	0.303
100/2_2	100	4	0	0.358
100/3_2	100	1	0	0.032
100/3_2	100	2	0	0.15
100/3_2	100	3	0	0.3
100/3_2	100	4	0	0.344
100/4_2	100	1	0	0.037
100/4_2	100	2	0	0.152
100/4_2	100	3	0	0.28
100/4_2	100	4	0	0.297
100/5_2	100	1	0	0.031
100/5_2	100	2	0	0.16
100/5_2	100	3	0	0.289
100/5_2	100	4	0	0.285
100/6_2	100	1	0	0.043
100/6_2	100	2	0	0.161
100/6_2	100	3	0	0.283
100/6_2	100	4	0	0.329
100/7_2	100	1	0	0.042
100/7_2	100	2	0	0.141
100/7_2	100	3	0	0.281
100/7_2	100	4	0	0.304
100/8_2	100	1	0	0.035
100/8_2	100	2	0	0.113
100/8_2	100	3	0	0.258
100/8_2	100	4	0	0.327
100/9_2	100	1	0	0.035
100/9_2	100	2	0	0.131
100/9_2	100	3	0	0.267
100/9_2	100	4	0	0.312
100/10_2	100	1	0	0.032
100/10_2	100	2	0	0.134
100/10_2	100	3	0	0.284
100/10_2	100	4	0	0.324
100/1_3	100	1	0	0.0277
100/1_3	100	2	0	0.0871
100/1_3	100	3	0	0.237
100/1_3	100	4	0	0.295
100/2_3	100	1	0	0.0322
100/2_3	100	2	0	0.1068
100/2_3	100	3	0	0.2932
100/3_3	100	1	0	0.0268
100/3_3	100	2	0	0.0963
100/3_3	100	3	0	0.2519
100/4_3	100	1	0	0.028
100/4_3	100	2	0	0.1049
100/4_3	100	3	0	0.28
100/5_3	100	1	0	0.0314
100/5_3	100	2	0	0.1008
100/5_3	100	3	0	0.2597
100/6_3	100	1	0	0.031
100/6_3	100	2	0	0.112
100/6_3	100	3	0	0.2909
100/6_3	100	4	0	0.3012
100/7_3	100	1	0	0.0316
100/7_3	100	2	0	0.114
100/7_3	100	3	0	0.2761
100/8_3	100	1	0	0.0374
100/8_3	100	2	0	0.1028
100/8_3	100	3	0	0.2751
100/9_3	100	1	0	0.0301
100/9_3	100	2	0	0.1063
100/9_3	100	3	0	0.2859
100/10_3	100	1	0	0.0256
100/10_3	100	2	0	0.0948
100/10_3	100	3	0	0.2719
100/1_4	100	1	0	0.0225
100/1_4	100	2	0	0.0398
100/1_4	100	3	0	0.197
100/1_4	100	4	0	0.305
100/2_4	100	1	0	0.0284
100/2_4	100	2	0	0.046
100/2_4	100	3	0	0.1823
100/2_4	100	4	0	0.293
100/3_4	100	1	0	0.0299
100/3_4	100	2	0	0.0455
100/3_4	100	3	0	0.2133
100/3_4	100	4	0	0.308
100/4_4	100	1	0	0.0186
100/4_4	100	2	0	0.0363
100/4_4	100	3	0	0.175
100/5_4	100	1	0	0.0186
100/5_4	100	2	0	0.0342
100/5_4	100	3	0	0.1614
100/5_4	100	4	0	0.235
100/6_4	100	1	0	0.0224
100/6_4	100	2	0	0.0466
100/6_4	100	3	0	0.185
100/6_4	100	4	0	0.309
100/7_4	100	1	0	0.0212
100/7_4	100	2	0	0.0383
100/7_4	100	3	0	0.17
100/7_4	100	4	0	0.25
100/8_4	100	1	1	0.0241
100/8_4	100	2	1	0.0515
100/8_4	100	3	1	0.192
100/9_4	100	1	1	0.0194
100/9_4	100	2	1	0.0454
100/9_4	100	3	1	0.1837
100/9_4	100	4	1	0.247
100/10_4	100	1	0	0.0204
100/10_4	100	2	0	0.0402
100/10_4	100	3	0	0.171
100/10_4	100	4	0	0.266
500/1_1	500	1	0	0.028
500/2_1	500	1	0	0.027
500/3_1	500	1	1	0.026
500/3_1	500	2	1	0.125
500/3_1	500	3	1	0.302
500/3_1	500	4	1	0.373
500/4_1	500	1	0	0.025
500/5_1	500	1	0	0.029
500/6_1	500	1	0	0.031
500/7_1	500	1	1	0.031
500/7_1	500	2	1	0.181
500/7_1	500	3	1	0.307
500/7_1	500	4	1	0.351
500/8_1	500	1	0	0.026
500/9_1	500	1	0	0.032
500/10_1	500	1	0	0.022
500/1_2	500	1	0	0.032
500/2_2	500	1	0	0.038
500/2_2	500	2	0	0.138
500/2_2	500	3	0	0.266
500/2_2	500	4	0	0.316
500/3_2	500	1	0	0.03
500/4_2	500	1	0	0.042
500/4_2	500	2	0	0.157
500/4_2	500	3	0	0.284
500/4_2	500	4	0	0.32
500/5_2	500	1	0	0.031
500/6_2	500	1	0	0.035
500/6_2	500	2	0	0.133
500/6_2	500	3	0	0.28
500/6_2	500	4	0	0.351
500/7_2	500	1	0	0.036
500/8_2	500	1	0	0.036
500/9_2	500	1	0	0.043
500/9_2	500	2	0	0.148
500/9_2	500	3	0	0.288
500/9_2	500	4	0	0.332
500/10_2	500	1	0	0.041
500/10_2	500	2	0	0.139
500/10_2	500	3	0	0.294
500/10_2	500	4	0	0.347
500/1_3	500	1	0	0.0313
500/1_3	500	2	0	0.0485
500/1_3	500	3	0	0.202
500/1_3	500	4	0	0.349
500/2_3	500	1	0	0.0387
500/3_3	500	1	0	0.0337
500/3_3	500	2	0	0.1071
500/3_3	500	3	0	0.2782
500/3_3	500	4	0	0.244
500/4_3	500	1	0	0.0273
500/5_3	500	1	0	0.0382
500/6_3	500	1	0	0.0365
500/7_3	500	1	0	0.0371
500/8_3	500	1	0	0.0335
500/8_3	500	2	0	0.0942
500/8_3	500	3	0	0.2716
500/8_3	500	4	0	0.321
500/9_3	500	1	0	0.0287
500/10_3	500	1	0	0.0351
500/1_4	500	1	0	0.019
500/1_4	500	2	0	0.0323
500/1_4	500	3	0	0.1323
500/1_4	500	4	0	0.261
500/2_4	500	1	0	0.0251
500/2_4	500	2	0	0.0422
500/2_4	500	3	0	0.1754
500/2_4	500	4	0	0.283
500/3_4	500	1	0	0.0203
500/4_4	500	1	0	0.0193
500/4_4	500	2	0	0.0192
500/5_4	500	1	0	0.0205
500/6_4	500	1	0	0.0162
500/7_4	500	1	0	0.0211
500/7_4	500	2	0	0.0358
500/8_4	500	1	0	0.0237
500/9_4	500	1	0	0.0213
500/10_4	500	1	0	0.0206
